# Supplementary material for: Effect of Capacity to Undertake Instrumental Activities of Daily Living on Entry to Aged Residential Care in Older People With Heart Failure
Source: Front Med (Lausanne). 2020 Jul 31;7:386. doi: 10.3389/fmed.2020.00386 (PMC7411176; doi:10.3389/fmed.2020.00386)
Supplement: Supplementary file 1 [file Table_1.XLSX]

## Sheet: Table S1
		Survive	ARC	Death	Overall	Univariable	Multivariable
		(n=4329)	(n=3177)	(n=5714)	(n=13220)	SHR for ARC	SHR for ARC
	Age
	Mean (SD)	81.1 (7.47)	84.5 (6.68)	83.7 (7.30)	83.1 (7.34)	1.03 (1.03 to 1.04)	1.02 (1.01 to 1.02)
	IADL_Meal_Preparation_Capacity
	Adequate	1762 (40.7%)	858 (27.0%)	1438 (25.2%)	4058 (30.7%)	1.00 Reference	1.00 Reference
	Poor	748 (17.3%)	579 (18.2%)	829 (14.5%)	2156 (16.3%)	1.33 (1.2 to 1.48)	1.18 (1.06 to 1.29)
	Very_poor	1819 (42.0%)	1740 (54.8%)	3447 (60.3%)	7006 (53.0%)	1.24 (1.15 to 1.35)	1.05 (0.94 to 1.16)
	IADL_Housework_Capacity
	Adequate	250 (5.8%)	117 (3.7%)	184 (3.2%)	551 (4.2%)	1.00 Reference	1.00 Reference
	Poor	549 (12.7%)	328 (10.3%)	494 (8.6%)	1371 (10.4%)	1.14 (0.93 to 1.4)	0.96 (0.75 to 1.17)
	Very_poor	3530 (81.5%)	2732 (86.0%)	5036 (88.1%)	11298 (85.5%)	1.19 (0.99 to 1.42)	0.97 (0.78 to 1.16)
	IADL_Finance_Capacity
	Adequate	2440 (56.4%)	1193 (37.6%)	2390 (41.8%)	6023 (45.6%)	1.00 Reference	1.00 Reference
	Poor	674 (15.6%)	575 (18.1%)	879 (15.4%)	2128 (16.1%)	1.45 (1.31 to 1.6)	1.17 (1.06 to 1.28)
	Very_poor	1215 (28.1%)	1409 (44.4%)	2445 (42.8%)	5069 (38.3%)	1.51 (1.4 to 1.63)	1.15 (1.04 to 1.26)
	IADL_Managing_medications_Capacity
	Adequate	2635 (60.9%)	1437 (45.2%)	2807 (49.1%)	6879 (52.0%)	1.00 Reference	1.00 Reference
	Poor	804 (18.6%)	775 (24.4%)	1230 (21.5%)	2809 (21.2%)	1.4 (1.29 to 1.53)	1.14 (1.04 to 1.25)
	Very_poor	890 (20.6%)	965 (30.4%)	1677 (29.3%)	3532 (26.7%)	1.41 (1.3 to 1.53)	1.16 (1.05 to 1.28)
	IADL_Phone_use_Capacity
	Adequate	3739 (86.4%)	2495 (78.5%)	4426 (77.5%)	10660 (80.6%)	1.00 Reference	1.00 Reference
	Poor	231 (5.3%)	231 (7.3%)	467 (8.2%)	929 (7.0%)	1.08 (0.95 to 1.24)	0.83 (0.69 to 0.98)
	Very_poor	359 (8.3%)	451 (14.2%)	821 (14.4%)	1631 (12.3%)	1.25 (1.13 to 1.39)	1 (0.87 to 1.14)
	IADL_Stairs_Capacity
	Adequate	1198 (27.7%)	687 (21.6%)	1064 (18.6%)	2949 (22.3%)	1.00 Reference	1.00 Reference
	Poor	722 (16.7%)	545 (17.2%)	853 (14.9%)	2120 (16.0%)	1.13 (1.02 to 1.27)	1.06 (0.94 to 1.17)
	Very_poor	2409 (55.6%)	1945 (61.2%)	3797 (66.5%)	8151 (61.7%)	1.05 (0.96 to 1.15)	1.06 (0.96 to 1.15)
	IADL_Shopping_Capacity
	Adequate	1306 (30.2%)	545 (17.2%)	898 (15.7%)	2749 (20.8%)	1.00 Reference	1.00 Reference
	Poor	561 (13.0%)	364 (11.5%)	562 (9.8%)	1487 (11.2%)	1.28 (1.12 to 1.46)	1.07 (0.93 to 1.21)
	Very_poor	2462 (56.9%)	2268 (71.4%)	4254 (74.4%)	8984 (68.0%)	1.35 (1.23 to 1.48)	1.08 (0.96 to 1.21)
	IADL_Transportation_Capacity
	Adequate	2013 (46.5%)	957 (30.1%)	1708 (29.9%)	4678 (35.4%)	1.00 Reference	1.00 Reference
	Poor	521 (12.0%)	441 (13.9%)	638 (11.2%)	1600 (12.1%)	1.43 (1.28 to 1.6)	1.18 (1.06 to 1.31)
	Very_poor	1795 (41.5%)	1779 (56.0%)	3368 (58.9%)	6942 (52.5%)	1.33 (1.23 to 1.43)	1.04 (0.93 to 1.14)
	Sex
	Female	2633 (60.8%)	1949 (61.3%)	2937 (51.4%)	7519 (56.9%)	1.00 Reference	1.00 Reference
	Male	1696 (39.2%)	1228 (38.7%)	2777 (48.6%)	5701 (43.1%)	0.82 (0.77 to 0.88)	0.85 (0.76 to 0.93)
	Ethnicity
	Maori	537 (12.4%)	174 (5.5%)	615 (10.8%)	1326 (10.0%)	1.00 Reference	1.00 Reference
	Pacific Peoples	176 (4.1%)	56 (1.8%)	166 (2.9%)	398 (3.0%)	1.08 (0.8 to 1.46)	1.04 (0.73 to 1.34)
	Asian	102 (2.4%)	47 (1.5%)	88 (1.5%)	237 (1.8%)	1.56 (1.13 to 2.15)	1.52 (1.2 to 1.83)
	Other	41 (0.9%)	28 (0.9%)	33 (0.6%)	102 (0.8%)	2.27 (1.53 to 3.38)	2.15 (1.77 to 2.53)
	NZEuropean	3473 (80.2%)	2872 (90.4%)	4812 (84.2%)	11157 (84.4%)	2.12 (1.82 to 2.47)	1.87 (1.71 to 2.03)
	Timed_Walk
	Fast (<=8)	1503 (34.7%)	974 (30.7%)	1514 (26.5%)	3991 (30.2%)	1.00 Reference	1.00 Reference
	Average (9 to 14)	1471 (34.0%)	994 (31.3%)	1694 (29.6%)	4159 (31.5%)	0.98 (0.9 to 1.07)	1 (0.91 to 1.09)
	Slow (>=15)	858 (19.8%)	754 (23.7%)	1439 (25.2%)	3051 (23.1%)	1.02 (0.92 to 1.12)	0.99 (0.89 to 1.09)
	Incomplete/Refused/Not tested	497 (11.5%)	455 (14.3%)	1067 (18.7%)	2019 (15.3%)	0.93 (0.83 to 1.04)	1.01 (0.88 to 1.13)
	Falls
	None	2905 (67.1%)	1882 (59.2%)	3463 (60.6%)	8250 (62.4%)	1.00 Reference	1.00 Reference
	Fell_31to90	527 (12.2%)	424 (13.3%)	688 (12.0%)	1639 (12.4%)	1.16 (1.05 to 1.29)	1.12 (1.01 to 1.23)
	Fell_last30	897 (20.7%)	871 (27.4%)	1563 (27.4%)	3331 (25.2%)	1.19 (1.1 to 1.29)	1.09 (1.01 to 1.18)
	Marital_Status
	Never_Married	149 (3.4%)	144 (4.5%)	204 (3.6%)	497 (3.8%)	1.00 Reference	1.00 Reference
	Married_CivilUnion_Defacto	1681 (38.8%)	1103 (34.7%)	2253 (39.4%)	5037 (38.1%)	0.72 (0.6 to 0.86)	0.9 (0.67 to 1.13)
	Widowed	2084 (48.1%)	1720 (54.1%)	2872 (50.3%)	6676 (50.5%)	0.87 (0.73 to 1.03)	0.77 (0.59 to 0.94)
	Separated_Divorced	373 (8.6%)	196 (6.2%)	349 (6.1%)	918 (6.9%)	0.7 (0.57 to 0.87)	0.81 (0.59 to 1.03)
	Other	42 (1.0%)	14 (0.4%)	36 (0.6%)	92 (0.7%)	0.49 (0.28 to 0.86)	0.69 (0.12 to 1.27)
	Living_arrangements
	Alone	2110 (48.7%)	1745 (54.9%)	2589 (45.3%)	6444 (48.7%)	1.00 Reference	1.00 Reference
	With_SpouseOrPartner_Only	1356 (31.3%)	878 (27.6%)	1850 (32.4%)	4084 (30.9%)	0.77 (0.71 to 0.83)	0.67 (0.51 to 0.84)
	With_SpouseOrPartner_and_Others	172 (4.0%)	86 (2.7%)	216 (3.8%)	474 (3.6%)	0.63 (0.51 to 0.78)	0.63 (0.36 to 0.89)
	With_Child	496 (11.5%)	323 (10.2%)	786 (13.8%)	1605 (12.1%)	0.72 (0.64 to 0.81)	0.68 (0.55 to 0.81)
	With_Siblings	21 (0.5%)	14 (0.4%)	39 (0.7%)	74 (0.6%)	0.69 (0.4 to 1.19)	0.6 (0.03 to 1.16)
	With_other_Relatives	111 (2.6%)	54 (1.7%)	123 (2.2%)	288 (2.2%)	0.67 (0.51 to 0.87)	0.74 (0.46 to 1.03)
	With_nonRelatives	63 (1.5%)	77 (2.4%)	111 (1.9%)	251 (1.9%)	1.2 (0.95 to 1.52)	1.08 (0.84 to 1.32)
	BMI (Body Mass Index)
	Normal	943 (21.8%)	844 (26.6%)	1554 (27.2%)	3341 (25.3%)	1.00 Reference	1.00 Reference
	Underweight	121 (2.8%)	128 (4.0%)	335 (5.9%)	584 (4.4%)	0.86 (0.71 to 1.04)	0.77 (0.58 to 0.96)
	Overweight	990 (22.9%)	673 (21.2%)	1103 (19.3%)	2766 (20.9%)	0.94 (0.85 to 1.04)	1.04 (0.94 to 1.15)
	Obese	1258 (29.1%)	537 (16.9%)	912 (16.0%)	2707 (20.5%)	0.75 (0.67 to 0.83)	1.01 (0.89 to 1.13)
	Unknown	1017 (23.5%)	995 (31.3%)	1810 (31.7%)	3822 (28.9%)	1.03 (0.94 to 1.13)	1.04 (0.94 to 1.13)
	CPS (Cognitive Performance Scale)
	None	2179 (50.3%)	1087 (34.2%)	2499 (43.7%)	5765 (43.6%)	1.00 Reference	1.00 Reference
	Minimal	925 (21.4%)	654 (20.6%)	1146 (20.1%)	2725 (20.6%)	1.32 (1.2 to 1.46)	1.26 (1.16 to 1.36)
	Moderate	1038 (24.0%)	1094 (34.4%)	1577 (27.6%)	3709 (28.1%)	1.71 (1.57 to 1.86)	1.49 (1.39 to 1.59)
	Severe	154 (3.6%)	235 (7.4%)	327 (5.7%)	716 (5.4%)	1.99 (1.73 to 2.3)	1.79 (1.61 to 1.96)
	Severe_plus	33 (0.8%)	107 (3.4%)	165 (2.9%)	305 (2.3%)	2.2 (1.79 to 2.71)	2.18 (1.93 to 2.43)
	ADL (Activities of Daily Living) Hierarchy
	Independence	3357 (77.5%)	2131 (67.1%)	3575 (62.6%)	9063 (68.6%)	1.00 Reference	1.00 Reference
	Supervision	359 (8.3%)	385 (12.1%)	676 (11.8%)	1420 (10.7%)	1.22 (1.09 to 1.36)	0.98 (0.86 to 1.1)
	Limited	349 (8.1%)	368 (11.6%)	712 (12.5%)	1429 (10.8%)	1.13 (1.01 to 1.27)	1 (0.87 to 1.12)
	Extensive	182 (4.2%)	207 (6.5%)	458 (8.0%)	847 (6.4%)	1.07 (0.93 to 1.24)	0.88 (0.71 to 1.04)
	Maximal	30 (0.7%)	35 (1.1%)	131 (2.3%)	196 (1.5%)	0.76 (0.54 to 1.07)	0.6 (0.24 to 0.97)
	Dependent_plus	52 (1.2%)	51 (1.6%)	162 (2.8%)	265 (2.0%)	0.82 (0.62 to 1.09)	0.66 (0.34 to 0.98)
	Alcohol
	None	3336 (77.1%)	2431 (76.5%)	4432 (77.6%)	10199 (77.1%)	1.00 Reference	1.00 Reference
	One	628 (14.5%)	499 (15.7%)	853 (14.9%)	1980 (15.0%)	1.06 (0.96 to 1.16)	1.03 (0.93 to 1.13)
	Two_or_more	365 (8.4%)	247 (7.8%)	429 (7.5%)	1041 (7.9%)	0.99 (0.87 to 1.13)	1.02 (0.88 to 1.15)
	Smoker
	No	4144 (95.7%)	3079 (96.9%)	5468 (95.7%)	12691 (96.0%)	1.00 Reference	1.00 Reference
	Yes	185 (4.3%)	98 (3.1%)	246 (4.3%)	529 (4.0%)	0.73 (0.6 to 0.89)	0.93 (0.72 to 1.13)
	Hearing
	Adequate	2273 (52.5%)	1358 (42.7%)	2529 (44.3%)	6160 (46.6%)	1.00 Reference	1.00 Reference
	Minimal_Difficulty	1324 (30.6%)	1044 (32.9%)	1809 (31.7%)	4177 (31.6%)	1.15 (1.06 to 1.25)	1.05 (0.97 to 1.14)
	Moderate_Difficulty	627 (14.5%)	634 (20.0%)	1081 (18.9%)	2342 (17.7%)	1.28 (1.17 to 1.41)	1.08 (0.98 to 1.18)
	Severe_plus	105 (2.4%)	141 (4.4%)	295 (5.2%)	541 (4.1%)	1.23 (1.03 to 1.47)	0.93 (0.74 to 1.11)
	Vision
	Adequate	3281 (75.8%)	2232 (70.3%)	4040 (70.7%)	9553 (72.3%)	1.00 Reference	1.00 Reference
	Minimal_Difficulty	754 (17.4%)	644 (20.3%)	1125 (19.7%)	2523 (19.1%)	1.12 (1.02 to 1.22)	1.03 (0.94 to 1.12)
	Moderate_Difficulty	218 (5.0%)	217 (6.8%)	408 (7.1%)	843 (6.4%)	1.13 (0.98 to 1.3)	0.95 (0.8 to 1.09)
	Severe_plus	76 (1.8%)	84 (2.6%)	141 (2.5%)	301 (2.3%)	1.21 (0.98 to 1.5)	1 (0.78 to 1.22)
	DRS (Depression Rating Scale)
	None	2851 (65.9%)	1946 (61.3%)	3665 (64.1%)	8462 (64.0%)	1.00 Reference	1.00 Reference
	Mild	590 (13.6%)	424 (13.3%)	712 (12.5%)	1726 (13.1%)	1.09 (0.98 to 1.21)	1.07 (0.96 to 1.18)
	Indicated	888 (20.5%)	807 (25.4%)	1337 (23.4%)	3032 (22.9%)	1.2 (1.1 to 1.3)	1.13 (1.05 to 1.22)
	Delirium
	None	4191 (96.8%)	3002 (94.5%)	5404 (94.6%)	12597 (95.3%)	1.00 Reference	1.00 Reference
	Indicated	138 (3.2%)	175 (5.5%)	310 (5.4%)	623 (4.7%)	1.24 (1.06 to 1.45)	0.99 (0.82 to 1.15)
	Recent_hospitalisation
	None	2491 (57.5%)	1881 (59.2%)	2998 (52.5%)	7370 (55.7%)	1.00 Reference	1.00 Reference
	From31to90d	1050 (24.3%)	654 (20.6%)	1365 (23.9%)	3069 (23.2%)	0.82 (0.75 to 0.9)	0.89 (0.8 to 0.98)
	From8to30d	665 (15.4%)	528 (16.6%)	1137 (19.9%)	2330 (17.6%)	0.89 (0.81 to 0.98)	0.93 (0.83 to 1.03)
	From0to7d	123 (2.8%)	114 (3.6%)	214 (3.7%)	451 (3.4%)	1.01 (0.83 to 1.22)	1.11 (0.92 to 1.31)
	Stroke/CVA (Stroke/Cerebrovascular Accident)
	None	3668 (84.7%)	2661 (83.8%)	4781 (83.7%)	11110 (84.0%)	1.00 Reference	1.00 Reference
	Diagnosed	661 (15.3%)	516 (16.2%)	933 (16.3%)	2110 (16.0%)	1.02 (0.93 to 1.12)	0.98 (0.89 to 1.08)
	COPD (Chronic Obstructive Pulmonary Disease)
	None	3217 (74.3%)	2462 (77.5%)	3997 (70.0%)	9676 (73.2%)	1.00 Reference	1.00 Reference
	Diagnosed	1112 (25.7%)	715 (22.5%)	1717 (30.0%)	3544 (26.8%)	0.77 (0.71 to 0.84)	0.97 (0.88 to 1.06)
	Cancer
	None	3890 (89.9%)	2804 (88.3%)	4803 (84.1%)	11497 (87.0%)	1.00 Reference	1.00 Reference
	Diagnosed	439 (10.1%)	373 (11.7%)	911 (15.9%)	1723 (13.0%)	0.89 (0.8 to 0.99)	0.94 (0.83 to 1.05)
	CHD (Coronary Heart Disease)
	None	2060 (47.6%)	1549 (48.8%)	2530 (44.3%)	6139 (46.4%)	1.00 Reference	1.00 Reference
	Diagnosed	2269 (52.4%)	1628 (51.2%)	3184 (55.7%)	7081 (53.6%)	0.9 (0.84 to 0.96)	0.92 (0.85 to 0.99)
	Fatigue
	None	842 (19.5%)	707 (22.3%)	1057 (18.5%)	2606 (19.7%)	1.00 Reference	1.00 Reference
	Minimal	1626 (37.6%)	1152 (36.3%)	1750 (30.6%)	4528 (34.3%)	0.92 (0.84 to 1.01)	0.98 (0.89 to 1.08)
	Moderate	1295 (29.9%)	882 (27.8%)	1758 (30.8%)	3935 (29.8%)	0.81 (0.73 to 0.89)	0.88 (0.78 to 0.99)
	Severe_plus	566 (13.1%)	436 (13.7%)	1149 (20.1%)	2151 (16.3%)	0.73 (0.65 to 0.83)	0.87 (0.73 to 1.01)
	DM (Diabetes Mellitus)
	None	3120 (72.1%)	2418 (76.1%)	4203 (73.6%)	9741 (73.7%)	1.00 Reference	1.00 Reference
	Diagnosed	1209 (27.9%)	759 (23.9%)	1511 (26.4%)	3479 (26.3%)	0.86 (0.79 to 0.93)	1.01 (0.92 to 1.1)
	Dyspnoea
	No	1190 (27.5%)	1028 (32.4%)	1394 (24.4%)	3612 (27.3%)	1.00 Reference	1.00 Reference
	Yes_moderate	1294 (29.9%)	986 (31.0%)	1556 (27.2%)	3836 (29.0%)	0.89 (0.82 to 0.97)	0.95 (0.86 to 1.04)
	Yes_normal	1379 (31.9%)	865 (27.2%)	1821 (31.9%)	4065 (30.7%)	0.72 (0.66 to 0.79)	0.84 (0.74 to 0.94)
	Yes_rest	466 (10.8%)	298 (9.4%)	943 (16.5%)	1707 (12.9%)	0.59 (0.51 to 0.67)	0.74 (0.59 to 0.89)
	Self_reported_health
	Excellent	65 (1.5%)	74 (2.3%)	109 (1.9%)	248 (1.9%)	1.00 Reference	1.00 Reference
	Good	1651 (38.1%)	1231 (38.7%)	1834 (32.1%)	4716 (35.7%)	0.86 (0.68 to 1.08)	0.92 (0.69 to 1.15)
	Fair	1876 (43.3%)	1292 (40.7%)	2441 (42.7%)	5609 (42.4%)	0.75 (0.59 to 0.94)	0.91 (0.68 to 1.15)
	Poor	604 (14.0%)	408 (12.8%)	994 (17.4%)	2006 (15.2%)	0.66 (0.52 to 0.84)	0.94 (0.68 to 1.19)
	Not_respond	133 (3.1%)	172 (5.4%)	336 (5.9%)	641 (4.8%)	0.92 (0.7 to 1.21)	0.95 (0.67 to 1.24)

## Sheet: DHBs and Ethnicity
		Survive	ARC	Death	Overall	Univariable	Multivariable
		(n=4329)	(n=3177)	(n=5714)	(n=13220)	SHR for ARC	SHR for ARC
	IADL_Managing_medications_Capacity
	Adequate	2635 (60.9%)	1437 (45.2%)	2807 (49.1%)	6879 (52.0%)	1.00 Reference
	Poor	804 (18.6%)	775 (24.4%)	1230 (21.5%)	2809 (21.2%)	1.4 (1.29 to 1.53)
	Very_poor	890 (20.6%)	965 (30.4%)	1677 (29.3%)	3532 (26.7%)	1.41 (1.3 to 1.53)
	Ethnicity
	Maori	537 (12.4%)	174 (5.5%)	615 (10.8%)	1326 (10.0%)	1.00 Reference
	Pacific Peoples	176 (4.1%)	56 (1.8%)	166 (2.9%)	398 (3.0%)	1.08 (0.8 to 1.46)
	NZEuropean	3616 (83.5%)	2947 (92.8%)	4933 (86.3%)	11496 (87%)	2.11 (1.81 to 2.46)		3616	2947	4933	11496	87	11496 (87%)
	DHB
	Auckland	174 (4.0%)	186 (5.9%)	329 (5.8%)	689 (5.2%)	1.00 Reference		174	186	329	689	5.2	689 (5.2%)
	Bay of Plenty	437 (10.1%)	271 (8.5%)	562 (9.8%)	1270 (9.6%)	0.75 (0.62 to 0.9)		437	271	562	1270	9.6	1270 (9.6%)
	Canterbury	544 (12.6%)	514 (16.2%)	721 (12.6%)	1779 (13.5%)	1.08 (0.91 to 1.27)		544	514	721	1779	13.5	1779 (13.5%)
	Capital and Coast	282 (6.5%)	219 (6.9%)	398 (7.0%)	899 (6.8%)	0.88 (0.72 to 1.07)		282	219	398	899	6.8	899 (6.8%)
	Counties Manukau	363 (8.4%)	182 (5.7%)	330 (5.8%)	875 (6.6%)	0.74 (0.6 to 0.91)		363	182	330	875	6.6	875 (6.6%)
	Hawke's Bay	182 (4.2%)	115 (3.6%)	302 (5.3%)	599 (4.5%)	0.68 (0.54 to 0.86)		182	115	302	599	4.5	599 (4.5%)
	Hutt Valley	120 (2.8%)	76 (2.4%)	169 (3.0%)	365 (2.8%)	0.74 (0.57 to 0.97)		120	76	169	365	2.8	365 (2.8%)
	Lakes	162 (3.7%)	64 (2.0%)	180 (3.2%)	406 (3.1%)	0.53 (0.4 to 0.71)		162	64	180	406	3.1	406 (3.1%)
	MidCentral	175 (4.0%)	149 (4.7%)	276 (4.8%)	600 (4.5%)	0.89 (0.72 to 1.1)		175	149	276	600	4.5	600 (4.5%)
	Nelson Marlborough	155 (3.6%)	109 (3.4%)	179 (3.1%)	443 (3.4%)	0.88 (0.7 to 1.11)		155	109	179	443	3.4	443 (3.4%)
	Northland	198 (4.6%)	118 (3.7%)	229 (4.0%)	545 (4.1%)	0.77 (0.61 to 0.97)		198	118	229	545	4.1	545 (4.1%)
	South Canterbury	114 (2.6%)	66 (2.1%)	127 (2.2%)	307 (2.3%)	0.76 (0.57 to 1)		114	66	127	307	2.3	307 (2.3%)
	Southern	251 (5.8%)	289 (9.1%)	423 (7.4%)	963 (7.3%)	1.13 (0.94 to 1.36)		251	289	423	963	7.3	963 (7.3%)
	Tairawhiti	71 (1.6%)	31 (1.0%)	81 (1.4%)	183 (1.4%)	0.6 (0.41 to 0.88)		71	31	81	183	1.4	183 (1.4%)
	Taranaki	211 (4.9%)	177 (5.6%)	290 (5.1%)	678 (5.1%)	0.95 (0.77 to 1.16)		211	177	290	678	5.1	678 (5.1%)
	Waikato	550 (12.7%)	330 (10.4%)	635 (11.1%)	1515 (11.5%)	0.77 (0.65 to 0.93)		550	330	635	1515	11.5	1515 (11.5%)
	Wairarapa	94 (2.2%)	61 (1.9%)	101 (1.8%)	256 (1.9%)	0.86 (0.64 to 1.15)		94	61	101	256	1.9	256 (1.9%)
	Waitemata	79 (1.8%)	127 (4.0%)	184 (3.2%)	390 (3%)	1.28 (1.01 to 1.61)		79	127	184	390	3	390 (3%)
	West Coast	54 (1.2%)	19 (0.6%)	54 (0.9%)	127 (1%)	0.51 (0.32 to 0.81)		54	19	54	127	1	127 (1%)
	Whanganui	113 (2.6%)	74 (2.3%)	144 (2.5%)	331 (2.5%)	0.8 (0.61 to 1.05)		113	74	144	331	2.5	331 (2.5%)

## Sheet: Follow-up
		Days					Years
	Follow-up	Median	LQ	UQ	Max		Median	LQ	UQ	Max
	To event	477	191	964	2138		1.30599	0.522944	2.63936	5.85369
	To max possible survival	1271	726	1716	2157		3.4799	1.98773	4.69828	5.90571
	To end of study date or death	617	254	1141.25	2138		1.6893	0.695433	3.12466	5.85369
